# Supplementary material for: Identification of novel candidate genes for follicle selection in the broiler breeder ovary
Source: BMC Genomics. 2012 Sep 19;13:494. doi: 10.1186/1471-2164-13-494 (PMC3511242; doi:10.1186/1471-2164-13-494)
Supplement: Additional file 1 — Table S1. List of primers used for qPCR indicating accession numbers and genome orientation for reference sequences used for primer design. [file 1471-2164-13-494-S1.xlsx]

## Sheet: Sheet1
Primer*	Accession Number	Genome Orientation	Sequence
FSHR F	NM_205079	5' to 3'	cttcctgccaagtcatggat
FSHR R		3' to 5'	tttccttttgccagtctgct
GDF9 F	NM_206988	5' to 3'	ccgtagcttttagcctgcac
GDF9 R		3' to 5'	agcttgctcgctggtatcat
GULP1 F	DR410976	3' to 5'	gcaggctgtgtgacacctaa
GULP1 R		5' to 3'	ggtcaaaaggttctgctcca
KRT75 F	NM_001001313	5' to 3'	cgacaacaaatttgcctcct
KRT75 R		3' to 5'	agctgcatcctcaggttgtt
MOSPD1 F	BX936027	3' to 5'	atctgcaaaggaaccaccac
MOSPD1 R		5' to 3'	catttcccccaacgtaggta
PDGFRL F	BX935596	3' to 5'	tgcaaagaagggctttgtct
PDGFRL R		5' to 3'	gcaggctacgtggataccat
RIGG01740 F	CR523871	3' to 5'	gcctttgtagcccaaataac
RIGG01740 R		5' to 3'	cctgtgtgagtccttgtgct
SLIT3 F	NM_001197042	5' to 3'	ttcacgatgttcgcatcaat
SLIT3 R		3' to 5'	tccaatttcctggtcacaca
SMAD3 F	NM_204475	5' to 3'	gtttcactgacccgtcgaat
SMAD3 R		3' to 5'	ggtgggatcttgcagactgt
SPTY2D1 F	CR386005	3' to 5'	ctgctgtctggcagttttca
SPTY2D1 R		5' to 3'	cagcactctgctgctacctg
TGFBR1 F	NM_204246	5' to 3'	cgtgtgccaagtgaagaaga
TGFBR1 R		3' to 5'	ccatttccccctccatactt
VDAC1 F	NM_001033869	5' to 3'	taacagcaacactcgcttcg
VDAC1 R		3' to 5'	tgaccacctgcattgacatt
YAP1 F	NM_205243	3' to 5'	gctatgacccaggatggaga
YAP1 R		5' to 3'	ctactcccacccatgacacc
